# Supplementary material for: Transcriptome analysis reveals the molecular mechanism of yield increases in maize under stable soil water supply
Source: PLoS One. 2021 Sep 24;16(9):e0257756. doi: 10.1371/journal.pone.0257756 (PMC8462687; doi:10.1371/journal.pone.0257756)
Supplement: S1 File — (TXT) [file pone.0257756.s009.txt]

>ZemaCp031
ATGAGAACCAATCCTACTACTTCGCGTCCCGGGATTTCCACAATTGAAGAAAAAAGCGTAGGGCGtattg
atcaaattattggacccgtgctggatatcacttttcccccgggcaagttgccttATATTTATAATGCTTT
GATAGTCAAGAGTCGAGACACTGCCGATAAGCAAATTAATGTGACTTGTGAGGTACAACAATTATTAGGA
AATAATCGAGTTAGAGCTGTGGCTATGAGTGCTACAGAGGGGTTGATGAGAGGAATGGAAGTGATTGACA
CGGGAACTCCTCTCAGTGTTCCAGTCGGTGGAGCTACTCTCGGACGAATTTTTAACGTTCTTGGGGAGCC
TATTGACAATTTGGGTCCTGTGGATACTAGTGCAACATTTCCTATTCATAGATCTGCGCCTGCCTTTATC
GAGTTAGATACGAAATTATCTATCTTTGAAACAGGTATTAAGGTGGTCGATCTTTTAGCTCCCTATCGAC
GTGGAGGAAAAATCGGACTGTTTgggggggCAGGAGTAGGTAAAACAGTACTCATCATGGAATTAATCAA
TAACATTGCTAAAGCTCATGGAGGCGTATCCGTATTTGGCGGAGTAGGGGAACGGACTCGTGAAGGAAAT
GATCTTTATATGGAAATGAAGGAATCCGGAGTAATTAATGaaaaaaaTATTGAGGAATCAAAGGTAGCTC
TAGTCTATGGCCAAATGAATGAACCGCCGGGAGCTCGTATGAGAGTTGGTTTAACTGCCCTAACTATGGC
AGAATATTTCCGAGATGTTAATAAGCAAGACGTGCTTTTATTCATCGATAATATCTTTCGTTTTGTTCAA
GCAGGATCGGAAGTATCCGCCTTATTAGGCAGAATGCCCTCCGCAGTGGGTTATCAACCTACCCTTAGTA
CAGAAATGGGTTCTTTGCAAGAAAGAATTACTTCTACCAAAAAGGGATCTATAACTTCGATCCAAGCAGT
TTATGTACCTGCAGACGATTTGACCGACCCTGCTCCTGCCACAACATTTGCACATTTGGACGCTACTACC
GTACTTTCCAGAGGATTAGCTTCCAAGGGTATTTATCCCGCAGTGGATCCTTTAGATTCAACCTCAACTA
TGTTACAGCCTCGGATTGTTGGCAACGAACATTATGAAACTGCGCAAAGAGTTAAGGAAACTTTACAACG
TTACAAAGAACTTCAGGACATTATCGCAATTCTTGGATTGGATGAATTATCGGAGGAGGATCGTTTAACT
GTAGCAAGAGCACGAAAAATCGAGCGGTTCTTATCACAACCGTTCTTTGTGGCAGAAGTTTTTACCGGTT
CTCCAGGAAAGTATGTTGGTCTTGCAGAAACAATTAGGGGATTTCAACTAATCCTTTCCGGAGAATTAGA
CGGCCTACCCGAACAGGCTTTTTATTTAGTGGGGAACATCGATGAAGCTAGCACGAAAGCTATAAACTTA
GAAGAGGAGAGCAAATTGAAGAAATGA
