# Supplementary material for: Transcriptome analysis reveals the molecular mechanism of yield increases in maize under stable soil water supply
Source: PLoS One. 2021 Sep 24;16(9):e0257756. doi: 10.1371/journal.pone.0257756 (PMC8462687; doi:10.1371/journal.pone.0257756)
Supplement: S6 File — (FASTA) [file pone.0257756.s014.fasta]

>ZemaCp022
atggaattaagatttcccaggtttagccaaggcttagctcaggaccccactactcgtcgtatttggtttg
gtattgctaccgcacatgatttcgaaagtcatgatgatattactgaggaacgtctttatcagaacatttt
tgcttctcactttgggcagttagcaataatctttctatggacgtccggaaatctgtttcatgtagcttgg
caaggaaattttgaatcatggatacaggatcctttacacgtaagacctattgctcatgccatttgggatc
ctcattttgggcaacccgctgtggaagcctttactcgaggaggtgctgccggtccagtgaatatcgctta
ttctggggtttatcagtggtggtatacaattggattgcgcaccaatgaagatctttatactggagctctt
tttctattatttctttctacgctatccttaatagggggttggttacatctacaacccaaatggaagccaa
gcctttcgtggttcaaaaacgccgaatctcgtctgaatcatcatttgtcaggacttttcggagtaagttc
tttggcttggacaggacatttagttcatgttgctattcccggatcctctaggggggagtacgttcgatgg
aataatttcttagatgtattaccctatccccaggggttgggtccccttctgacgggtcagtggaatcttt
atgcccaaaatcctgattcgagtaatcatttatttggtaccactcaaggagcgggaactgccattctgac
ccttcttgggggattccatccacaaacacaaagtttgtggctgaccgatattgctcatcatcatttagct
attgcatttatttttctcattgccggtcatatgtatcgaactaacttcggaattgggcacagtatcaaag
atcttttagaagcacatactcctccggggggtcgattaggacgtgggcataaaggcctttatgatacaat
caataattcgattcattttcaattaggccttgctctagcttccttaggggttattacttccttagtagct
caacatatgtactctttacctgcttatgcattcatagcacaagactttactactcaagctgctttatata
ctcatcaccaatacattgcagggttcatcatgacaggggcttttgctcatggagctatttttttcattag
ggattacaatccggaacagaatgaagataatgtattggcaagaatgttagaccataaggaagctatcata
tctcatttaagttgggctagcctcttcctaggattccataccttgggcccttatgttcataacgacgtta
tgcttgcttttggtactccagaaaagcaaatcttgattgaacctatatttgcccaatggatacaatctgc
tcatggtaagacgacatatgggttcgatatactcttatcttcaacgaatggccccactttcaatgcaggt
cgaaacatatggttgcccggatggttgaatgctgttaatgagaatagtaattcgcttttcttaacaatag
gacctggggatttcttggttcatcatgctattgctctaggtttgcatacaactacattgattttagtaaa
gggtgctttagatgcacgcggttccaaattaatgccggataaaaaggatttcgggtatagttttccttgc
gacggcccagggcgcggcggtacttgtgatatttctgcttgggacgcgttttatttggcagttttctgga
tgttaaataccattggatgggttactttttattggcattggaaacacattacattatggcagggcaacgt
ttcacaatttaatgaatcctccacttatttgatgggatggttaagagattacctatggttaaactcttca
caacttattaatggatataatccttttgggatgaatagtttatcagtatgggcttggatgttcttatttg
gacatcttgtttgggctacaggatttatgttcttaatttcctggcgtggatattggcaggaattaattga
gactttagcatgggctcatgaacggacacctttggctaatttaattcgctggagagataagcccgtggct
ctttccgttgtgcaagcaagattggtcggattagcccacttttccgtgggttatatattcacttatgcag
ctttcttgattgcctcaacatcaggcaagttcggttaa
