# Supplementary material for: Transcriptome analysis reveals the molecular mechanism of yield increases in maize under stable soil water supply
Source: PLoS One. 2021 Sep 24;16(9):e0257756. doi: 10.1371/journal.pone.0257756 (PMC8462687; doi:10.1371/journal.pone.0257756)
Supplement: S7 File — (FASTA) [file pone.0257756.s015.fasta]

>ZemaCp002
atgactgcaattttagagagacgcgaaagtacaagcctgtggggtcgcttctgcaactggataactagca
ccgaaaaccgtctttacattggatggttcggtgttttgatgatccctaccttattgaccgcaacttccgt
atttattatcgccttcatcgctgctcctccagtagatattgatggtattcgtgagcctgtttctggttct
ttactttatggaaacaatattatctctggtgctattattcctacttctgcggcgatagggttgcattttt
acccaatttgggaagctgcatctgttgatgaatggttatacaatggcggtccttatgagctaattgttct
acacttcttacttggtgtagcttgttatatgggtcgtgagtgggaacttagtttccgtctgggtatgcgc
ccttggattgctgttgcatattcagctcctgttgcagctgctactgctgttttcttgatttaccctattg
gtcaaggaagtttctctgatggtatgcctttaggaatatctggtactttcaactttatgattgtattcca
ggcagagcacaacatccttatgcatccatttcacatgttaggtgtagctggtgtattcggcggttcccta
ttcagtgctatgcatggttcccttgtaacctctagtttgatcagggaaaccactgaaaatgagtctgcta
atgagggttacaaatttggtcaggaagaagagacttataatattgtggctgctcacggttattttggtcg
attaatcttccaatatgctagtttcaacaattctcgttctttacacttcttcttggctgctTGGCCTGTA
GTAGGGATCTGGTTCACTGCTTTAGGTATTAGTACTATGGCATTCAACCTAAATGGTTTCAATTTCAACC
AATCTGTAGTTGATAGCCAAGGTCGCGTTATTAATACTTGGGCTGATATCATCAACCGTGCTAATCTTGG
TATGGAGGTAATGCACGAACGTAATGCTCACAACTTCCCTCTAGACCTAGCTGCTCTTGAAGTTCCTTAC
CTTAATGGATAA
