# Supplementary material for: Transcriptome analysis reveals the molecular mechanism of yield increases in maize under stable soil water supply
Source: PLoS One. 2021 Sep 24;16(9):e0257756. doi: 10.1371/journal.pone.0257756 (PMC8462687; doi:10.1371/journal.pone.0257756)
Supplement: S8 File — (FASTA) [file pone.0257756.s016.fasta]

>ZemaCp007
ATGACTATAGCCGTTGGTAGAGTTACTAAAGAAGAAAACGATCTATTCCCCCTTATCGACGACTGGTTAC
GAAGGGACCGCTTCGTTTTTGTAGGATGGTCCGGCTTATTGCTCTTTCCTTGTGCTTATTTCGCTTTAGG
GGGTTGGTTTACAGGGACTACTTTTGTAACTTCTTGGTATACCCATGGATTGGCTAGTTCCTATTTGGAA
GGTTGCAATTTCTTAACCGCGGCGGTTTCCACACCTGCCAATAGTTTAGCACACTCTTTGTTGCTACTAT
GGGGACCGGAAGCACAGGGAGATTTTACTCGTTGGTCTCAATTAGGTGGTCTTTGGACTTTTCTCGCTCT
CCATGGAGCTTTTGCACTAATAGGTTTCATGCTACGTCAATTTGAACTTGCTCGGCCTGTTCAATTGCGG
CCTTATAATGCAATTTCATTCTCTGGTCCAATCGCTGTTTTTCTTTCCGTATTCCTTATTTATCCACTGG
GACAATCTGGTTGGTTCTTCTCGCCGAGTTTTGGCGTAGCAGCTATATTTCGCTTCATCCTTTTCTTCCA
AGGATTTCATAATTGGACGTTGAAACCATTTCATATGATGGGAGTTGCCGGAGTATTAGGCGCAGTTCTG
CTATGCGCTATCCACGGGGCTACCGTAGAAAACACTCTATTCGAAGATGGCGATGGTGCAAATACCTTCC
GTGCTTTTAACCCAACTCAAGCTGAAGAAACTTATTCAATGGTCACTGCTAACCGCTTTTGGTCCCAAAT
CTTTGGTGTTGCTTTTtccaataaacgttggttacatttctttatgctatttgtacccgtcaccggttta
tggatgagtgctattggCGTAGTTGGTCTGGCTCTGAACCTACGTGCCTATGACTTCGTTTCCCAGGAAA
TCCGTGCAGCGGAAGATCCTGAATTTGAGACTTTCTACACCAAAAATATTCTTTTAAACGAGGGTATTCG
TGCGTGGATGGCAGCTCAGGATCAGCCTCATGAAAATCTTATATTCCCTGAGGAGGTTCTACCACGTGGA
AACGCTCTTTAA
