# Supplementary material for: Transcriptome analysis reveals the molecular mechanism of yield increases in maize under stable soil water supply
Source: PLoS One. 2021 Sep 24;16(9):e0257756. doi: 10.1371/journal.pone.0257756 (PMC8462687; doi:10.1371/journal.pone.0257756)
Supplement: S10 File — (FASTA) [file pone.0257756.s018.fasta]

>ZemaCp039
ATGACCATAGATCGAACCTATCCTATTTTTACAGTGCGATGGCTGGCTGTTCACGGATTAGCTGTACCCA
CGGtttttttCTTGGGATCAATATCAGCAATGCAGTTCATCCAACGATAA
